# Supplementary material for: New Miconazole Salts with Heterocyclic Carboxylic Acids with Improved Water Solubility and Enhanced Antifungal Activity
Source: Molecules. 2026 May 16;31(10):1686. doi: 10.3390/molecules31101686 (PMC13209626; doi:10.3390/molecules31101686)
Supplement: Supplementary file 1 [file molecules-31-01686-s001.zip]

Archive with 1 entries (1 files):
- molecules-4293973-supplementary.pdf
